# Supplementary material for: The Influence of 0.5% Tropicamide on Anterior Segment Parameters With CASIA2 in Emmetropic, Myopic, and Hyperopic Eyes
Source: Front Physiol. 2022 Jul 12;13:957097. doi: 10.3389/fphys.2022.957097 (PMC9315225; doi:10.3389/fphys.2022.957097)
Supplement: Supplementary file 1 [file Table1.XLSX]

## Sheet: len data
Age	Gender 1=Male 2=Female	EYE	SE	ARLBefore	ARLAfter	PRLmmBefore	PRLmmAfter	CLTBefore	CLTAfter	ACWmmBefore	ACWmmAfter	CCTBefore	CCTAfter	CLRBefore	CLRAfter	ACDBefore	ACDAfter	DecentrationBefore	DecentrationAfter	TiltdegBefore	TiltdegAfter
13	1	OD	4.375	10.8	14.04	5.8	6	3.46	3.27	11.703	11.682	559	562	123	-65	2.924	3.158	0.23	0.28	4.9	5.2
13	1	OD	-2.25	13.36	14.38	5.91	5.97	3.48	3.44	11.578	11.518	494	492	51	-99	3.384	3.468	0.29	0.28	5.3	5.1
12	1	OD	0	13.57	14.34	7.25	7.1	3.15	3.13	12.243	12.533	544	538	203	215	3.618	3.721	0.1	0.12	5.4	5.6
12	2	OD	2.625	10.52	11.05	5.69	5.72	3.52	3.51			600	597	79	92	2.816	2.909	0.33	0.27	5.9	5.2
12	1	OD	0.875	13.15	14.18	5.9	6.07	3.35	3.32	11.883	11.78	599	604	-77	-115	3.238	3.264	0.08	0.08	4.2	4.1
12	1	OD	-6	14.87	15.68	6.58	6.54	3.2	3.18	11.974	11.939	546	545	-184	-222	3.661	3.724	0.27	0.23	1.6	2.9
12	1	OD	-1	14.27	15.42	6.42	6.31	3.24	3.19	12.056		569		-55		3.381		0.27	0.21	2.6	2.7
11	2	OD	-0.25			5.51	5.87	3.38	3.36	11.46	11.515	549	546	-301	-388	3.286	3.321	0.22		4.1
11	2	OD	4.5	13.21	14.4	5.79	5.89	3.32	3.25	11.196	11.028	577	577	-49	-152	3.132	3.253	0.32	0.4	5.7	6.2
11	1	OD	-6	13.01	14.86	5.65	5.87	3.45	3.37	12.106	12.168	503	506	-16	-53	3.542	3.618	0.35	0.41	4.8	5.7
11	1	OD	0.625	12.15	13.86	6.41	6.38	3.37	3.29	11.435	11.495	518	517	-44	-97	2.998	3.086	0.16	0.22	4.8	5.3
11	2	OD	-3.625	11.38	11.99	5.96	6.17	3.49	3.45	11.6	11.563	513	513	57	2	3.193	3.253	0.26	0.3	4.5	5
11	1	OD	-0.25			6.7	7.18	3.04	3.05	11.706	11.625	538	538	-235	-206	3.395	3.455	0.27	0.27	4.7	4.7
11	1	OD	-3.25	13.93	14.89	6.31	6.04	3.26	3.24	11.229	11.19	552	549	-347	-290	3.312	3.365	0.32	0.31	4.6	4.7
11	2	OD	-0.5	9.94	10.37	5.73	5.67	3.77	3.73	11.093	11.142	492	499	328	318	2.791	2.858	0.34	0.36	4.7	4.4
11	2	OD	2.875	10.75	12.94	5.42	5.5	3.5	3.37	11.15	11.303	533	535	171	24	2.922	3.113	0.28	0.21	5.5	4.2
11	2	OD	5.125	7.93	11.73	4.51	5.09	3.75	3.45			652	656	386	20	2.571	2.874	0.24	0.15	4.9	3.6
11	1	OD	5.625	10.78	14.43	5.31	5.66	3.58	3.38	11.73	11.897	565	569	348	131	3.014	3.279	0.15	0.15	3.6	3.4
11	1	OD	-2.25	14.94		6.1	6.1	3.14	3.12	11.66	11.576	559	557	-195	-294	3.468	3.485	0.24	0.3	2.8	3.3
11	2	OD	-3.5	14.39	14.89	6.26	5.94	3.23	3.22	11.764	12.093	485	485	-219	-229	3.508	3.579	0.26	0.22	2.8	3.2
11	1	OD	-1.125	15.81		6.06	5.96	3.3	3.3	11.531	11.537	573	570	-388	-415	3.55	3.623	0.27	0.34	4	3
10	1	OD	0.125	15.1		6.45	6.38	3.34	3.3	12.068	12.236	532	536	-23	-139	3.559	3.639	0.2		3
10	1	OD	4	10.05	12.82	6.03	6.43	3.59	3.4	11.981	12.191	569	569	198	39	3.103	3.32	0.25	0.24	6.2	6
10	2	OD	2.5	14.15		6.46	6.63	3.29	3.18	11.281	11.151	509	509	-55	-175	3.174	3.318	0.28	0.34	5.6	5.5
10	1	OD	0.5	11.72	12.92	5.97	6.08	3.58	3.52	11.791	11.781	567	564	91	8	3.158	3.273	0.08	0.08	5.4	5.2
10	2	OD	-2	13.56	14.35	6.07	5.86	3.45	3.41	11.239	11.563	508	508	-21	-33	3.254	3.324	0.29	0.26	4.8	5.2
10	2	OD	0	15.38		5.08	5.32	3.44	3.43	11.464	11.469	523	523	-134	-203	3.437	3.549	0.25	0.25	4.8	5.2
10	2	OD	3	10.3	12.76	5.6	6.19	3.52	3.35	11.718	11.762	543	540	281	114	2.844	3.026	0.26	0.2	5.9	4.9
10	1	OD	1.75	10.94	11.46	5.61	5.86	3.63	3.58	12.053	11.741	552	550	220	114	3.171	3.283	0.28	0.2	5.1	4.8
10	1	OD	-0.5	13.62	14.95	5.86	5.52	3.43	3.37	12.07	11.962	499	500	-2	-61	3.242	3.306	0.29	0.22	5.1	4.5
10	2	OD	-3.25	12.26	12.33	6.48	6.53	3.28	3.28	11.658	11.6	512	515	46	16	3.307	3.363	0.22	0.25	3.9	4.1
10	2	OD	-1.75	12.7	13.55	6.47	6.14	3.26	3.25	12.075	12.748	527	538	-32	-58	3.471	3.485	0.32	0.3	4.7	4
10	1	OD	-3.25			6.42	6.6	3.29	3.29	11.293	11.253	565	554	-211	-200	3.222	3.25		0.26		3.9
10	2	OD	-1.75	14.78		6.97	6.81	2.93	2.91	11.264	11.395	521	522	-351	-346	3.345	3.423	0.27	0.25	4.1	3.9
10	2	OD	-3.125	14.83		5.56	5.51	3.36	3.31	11.863	11.719	575	581	-259	-358	3.564	3.645	0.23	0.16	3.4	3.9
10	1	OD	-0.25	12.59	13.1	5.85	5.93	3.52	3.5	10.881	11.076	603	601	-126	-100	3.235	3.298	0.23	0.21	3.3	3.8
10	1	OD	-0.75	13.02	13.28	5.59	5.45	3.53	3.55	11.109	11.049	518	521	-65	-79	3.07	3.162	0.25	0.23	3.6	3.7
10	1	OD	-6.375	14.53		6.72	6.68	3.15	3.1	12.926	12.894	511	506	-247	-294	3.658	3.747	0.3	0.3	3.6	3.5
10	1	OD	-1.875	14.74	15.5	5.87	5.89	3.28	3.27	11.418	11.218	567	576	-156	-180	3.229	3.276	0.14	0.16	2.4	2.5
10	1	OD	-4.75	13.36	13.54	5.99	5.65	3.5	3.51	12.355	12.302	528	524	57	-16	3.389	3.483	0.25	0.19	3	2
9	1	OD	1.75	14.86		6.14	6.28	3.39	3.3	12.001	11.71	539	542	-182	-141	3.443	3.556	0.17		5.9
9	1	OD	-1.875	14.74		5.73	5.84	3.4	3.36	10.855	10.821	565	566	-88	-259	3.327	3.418	0.19		4
9	2	OD	-1.5	11.97	13.33	6.01	5.91	3.5	3.43	12.116	11.888	558	555	7	-81	3.071	3.193	0.46	0.7	7	10.2
9	1	OD	3.25	12.67	13.64	6.46	5.97	3.24	3.2	11.327	11.668	557	559	-38	-36	3.215	3.295	0.11	0.19	6.3	5.7
9	2	OD	-0.5			6.07	6.18	3.29	3.27	11.357	11.461	544	540	-323	-423	3.294	3.301	0.23	0.25	5.4	5.5
9	2	OD	-1.75	13.18	13.87	6.14	5.49	3.32	3.3	11.431	11.492	462	459	-159	-168	3.284	3.332	0.25	0.26	5.5	5.4
9	1	OD	-4.75	11.4	12.85	5.84	5.64	3.83	3.74	12.022		541	541	74	48	3.292	3.443	0.25	0.27	4.6	5.4
9	1	OD	-0.25	12.45	13.42	5.45	5.64	3.51	3.47	12.713	12.014	511	511	-5	-35	3.458	3.555	0.24	0.21	5.2	5.2
9	1	OD	-0.5	12.34	13.38	5.8	5.84	3.44	3.39	11.671	11.706	504	503	50	71	3.347	3.404	0.16	0.13	5.2	5.2
9	2	OD	-0.25	11.71	12.07	5.46	5.31	3.52	3.51	10.92	10.805	571	574	37	-38	3.075	3.118	0.24	0.26	5.3	5.1
9	1	OD	3.625	9.06	11.38	5	5.12	3.59	3.42	10.869	10.88	514	520	140	42	2.659	2.825	0.26	0.3	4.9	5.1
9	2	OD	1.375	14.05	15	5.83	5.85	3.23	3.21	11.759	12.166	498	496	93	88	3.138	3.193	0.24	0.23	4.6	5
9	2	OD	-1.5	14.42	14.96	6.72	6.07	3.18	3.15	11.475	11.604	546	547	-154	-207	3.387	3.42	0.19	0.22	4.6	4.7
9	1	OD	6.5	13.45		5.65	5.7	3.24	3.14	11.874	12.292	521	518	-60	-77	3.161	3.298	0.3	0.27	4.8	4.6
9	1	OD	-1	14.75	15.01	5.75	6.15	3.32	3.31	11.3	11.197	603	599	-101	-150	3.076	3.126	0.37	0.35	4.7	4.6
9	2	OD	0.375	13.27	14.19	5.66	5.55	3.24	3.21	11.363	11.395	557	546	15	6	2.976	3.085	0.24	0.28	4.5	4.5
9	1	OD	2.5	11.59	13.96	5.95	5.93	3.39	3.25	11.616	11.522	542	546	176	-4	3.083	3.299	0.04	0.08	3.9	4.4
9	2	OD	-0.25	12.86	13.9	6.45	6.41	3.1	3.07	11.305	11.28	498	502	7	52	3.217	3.281	0.14	0.18	3.6	4
9	1	OD	-1.375	12.21	13.19	5.8	5.64	3.49	3.45	11.513	11.44	495	493	33	7	3.309	3.411	0.18	0.19	3.2	3.5
9	2	OD	1	11.32	12.77	5.27	5.73	3.75	3.65	11.717	11.494	571	566	350	159	2.656	2.789	0.26	0.27	3.2	3.4
9	1	OD	-0.25	12.05	12.45	5.84	5.85	3.41	3.4	12.522	12.791	514	516	127	95	3.37	3.432	0.13	0.15	4.6	2.9
9	2	OD	-0.625	10.83	11.27	5.61	5.64	3.59	3.6	11.159	11.075	539	539	44	3	3.198	3.291	0.18	0.17	2.4	2.7
9	2	OD	-6.125	9.92	11.7	5.75	5.77	3.56	3.44	12.185	12.481	561	568	118	142	3.465	3.638	0.29	0.24	1.3	1.4
9	2	OD	-5.75	12.11	13.49	6.31	6.01	3.27	3.21	12.006	12.266	567	568	135	5	3.689	3.803	0.29	0.25	1.1	1.3
8	2	OD	-4.375	14.2	14.94	6.88	6.58	3.13	3.13	11.174	10.776	569	566	-187	-284	3.028	3.069	0.24	0.44	3.7	9.5
8	1	OD	2.75	12.03	13.7	6.1	5.97	3.43	3.34		11.447	509	512	5	-44	3.154	3.342	0.24	0.31	6.1	6.5
8	2	OD	-2	12.18	12.66	6.46	6.56	3.43	3.4	12.191	11.673	532	533	190	129	3.211	3.275	0.33	0.3	6.5	6.1
8	1	OD	5.875	14.03	13.94	6.11	6.19	3.29	3.3	11.593	11.63	592	592	102	114	3.136	3.166	0.22	0.36	4.9	5.9
8	2	OD	-2	14.97	15.65	6.82	6.58	3.11	3.08	11.089	11.169	474	477	-250	-308	3.492	3.539	0.25	0.26	6	5.6
8	2	OD	0.5	12.18	13.82	6.1	6.47	3.27	3.21	11.684	11.811	478	477	-36	-113	3.393	3.498	0.24	0.26	5.3	5.4
8	1	OD	0.5	10.43	12.46	5.56	5.71	3.39	3.23	11.422	11.316	523	527	183	-18	3.053	3.252	0.21	0.21	4.5	5.3
8	2	OD	-5.875	13.72	13.35	6.16	6.49	3.24	3.3	11.948	11.07	536	534	-376	-47	3.605	3.23	0.25	0.14	2.1	4.7
8	2	OD	0.125	13.64	14.92	6.17	6.42	3.36	3.31	11.792	12.264	593	583	-32	36	3.282	3.427	0.14	0.14	4.2	4.3
8	2	OD	-4.375	12.71	12.95	5.74	5.83	3.34	3.35	12.278	12.52	508	520	29	-96	3.423	3.395	0.16	0.15	2.7	4.2
8	2	OD	0.125	12.86	13.58	5.7	5.82	3.3	3.28	11.473	11.354	540	538	-182	-241	3.204	3.25	0.24	0.27	3.9	4.1
8	1	OD	-1.75	13.73	14.3	6.41	6.67	3.33	3.3	11.819	11.684	531	532	-207	-238	3.369	3.431	0.26	0.19	5	3.9
8	1	OD	-2	13.34	14.26	6.13	6.01	3.3	3.29	11.962	12.27	529	537	-120	-144	3.267	3.311	0.09	0.1	3.2	3.9
8	1	OD	0.25	13.62	14.24	6.23	5.89	3.18	3.15	11.99	12.242	538	539	-12	-22	3.175	3.26	0.12	0.14	4.3	2.8
8	2	OD	-2.25	12.66	13.1	6.26	6.26	3.4	3.4	12.32	12.285	557	567	-45	-119	3.611	3.648	0.11	0.08	2.8	2.6
7	1	OD	6.875	10.9		5.32	5.88	3.59	3.27	11.665	11.656	504	509	-35	-387	2.739	3.005	0.4		6.6
7	1	OD	6.25	8.13	12.65	4.73	5.19	3.71	3.34	11.501	11.835	560	556	345	15	2.693	3.044	0.38	0.43	7.8	7.5
7	1	OD	3.25	11.72	12.22	5.82	5.93	3.42	3.4	11.312	11.354	554	553	134	103	3.067	3.138	0.19	0.18	5.9	6
7	2	OD	-1.25	13.61	14.18	5.97	6.15	3.44	3.41	11.831	11.989	554	560	-234	-153	3.508	3.522	0.25	0.31	5.5	5.7
7	2	OD	6.5	8.8	13.02	5.4	6.02	3.66	3.29	11.624		556	559	345	85	2.596	2.959	0.18	0.29	4.5	5.7
7	1	OD	-0.875	13.69	13.91	5.94	5.94	3.55	3.56	12.301	12.631	532	534	93	33	3.249	3.358	0.25	0.2	5.1	5.4
7	1	OD	0.5	11.63	12.98	5.87	6.09	3.58	3.49	11.285	11.704	574	580	86	22	3.15	3.284	0.14	0.18	2.9	5.3
7	2	OD	3.875	12.13	13.28	5.65	5.45	3.62	3.59	11.679	10.998	512	512	159	11	2.874	3.03	0.24	0.26	4.8	5.2
7	1	OD	-1.375	13.89	14.43	6.22	6.23	3.41	3.41	11.187	11.703	587	581	26	76	3.4	3.444	0.17	0.28	4	4.9
7	1	OD	-1.625	12.65	13.12	6.39	6.26	3.46	3.46	12.005	11.915	596	592	235	197	3.285	3.332	0.23	0.26	4.2	4.6
7	2	OD	-0.5	13.1	13.21	6.34	6.24	3.24	3.24	11.601	11.536	547	550	-62	-118	3.252	3.297	0.13	0.12	3.9	4.6
7	1	OD	-4.875	14.45	15.04	6.56	6.18	3.37	3.36	12.039	11.56	485	488	-143	-248	3.325	3.381	0.36	0.24	4.8	4.5
7	2	OD	-3.25	11.15	11.78	5.89	5.96	3.48	3.43	11.936	11.829	502	504	115	77	3.135	3.209	0.31	0.36	3.9	4.5
7	2	OD	-2.5	11.74	13.2	6.05	6.1	3.39	3.32	12.292	12.546	525	527	175	91	3.367	3.516	0.12	0.15	4.6	4.2
7	1	OD	1	11.22	12.89	5.97	5.88	3.73	3.62	11.759	11.65	533	535	189	104	3.096	3.277	0.2	0.14	4.2	4.2
7	1	OD	-0.25	12.87	14.12	6.42	6.96	3.29	3.25	12.493	12.304	516	516	154	159	3.367	3.445	0.04	0.13	2.3	4.2
7	1	OD	-1.125	12.32	12.85	6.09	6.22	3.4	3.4	12.558	12.314	529	526	-141	-74	3.746	3.785	0.29	0.27	4.1	4.1
7	2	OD	-1.5	14.62	14.76	5.96	6.05	3.25	3.25	10.964	11.215	556	554	-27	-51	3.125	3.179	0.11	0.11	3.4	3.9
7	1	OD	-3.25	12.31	12.65	6.35	6.47	3.41	3.39		11.385	622	625	26	17	3.278	3.308	0.08	0.06	3.9	3.4
7	2	OD	-1	10.65	10.86	5.69	5.75	3.6	3.59	12.253	12.216	561	561	108	27	3.402	3.419	0.11	0.09	2.1	2.3
6	2	OD	5.625	11.23	15.72	6.46	7.17	3.31	3.04	12.941	12.532	523	524	245	-79	3.425	3.755	0.16	0.21	7.1	7.8
6	2	OD	1.5	9.21	10.36	5.72	5.92	3.73	3.64		12.721	488	492	352	252	3.096	3.281	0.18	0.16	6.4	6.6
6	1	OD	0.25	10.14	11.55	5.93	6.06	3.3	3.22	11.16	11.302	513	513	-61	-76	3.169	3.299	0.21	0.25	5.4	6.3
6	2	OD	4	8.92	10.6	5.78	5.57	4.03	3.85	11.394	11.43	545	544	367	155	2.814	3.019	0.1	0.16	3.9	5.6
6	2	OD	0.5	14.11	14.78	5.42	5.54	3.62	3.59	12.311	11.693	573	574	92	-14	3.066	3.13	0.2	0.22	5.3	5.3
6	1	OD	-2	11.92	13.01	6.19	5.59	3.39	3.37	11.632	11.088	538	538	-142	-157	3.518	3.553	0.1	0.08	5.2	5.2
6	2	OD	3.75	9.72	13.66	5.3	5.84	3.68	3.41	11.612	11.609	511	515	321	115	2.969	3.198	0.27	0.29	5.5	5.1
6	1	OD	-2.375	13.21	13.68	6.61	6.24	3.44	3.44	12.603	12.819	509	507	22	53	3.729	3.843	0.28	0.21	5.1	5
6	2	OD	-3.5	13.31	14	5.92	5.5	3.21	3.2	10.777	10.735	535	535	-250	-184	3.281	3.335	0.27	0.19	7	4.8
6	1	OD	-1.75	14.62	15.41	5.68	5.65	3.17	3.17	11.389	11.269	532	534	-51	-75	3.255	3.305	0.27	0.21	4.8	4.5
6	1	OD	-1.5	12.32	12.53	6	5.99	3.64	3.63	11.779	11.748	519	520	111	151	3.127	3.175	0.31	0.28	4.6	4.5
6	2	OD	3	11.05	13.11	6.13	6.17	3.45	3.31	11.772	11.092	564	561	248	42	2.798	2.968	0.17	0.15	3.4	4.4
6	2	OD	-1.625	14.13	14.72	6.03	6.15	3.26	3.22	12.324	12.445	544	549	-123	-82	3.22	3.278	0.33	0.33	4.4	4.1
6	1	OD	-2.25	12.4	13.61	6.56	6.57	3.42	3.36		11.885	519	516	12	-20	3.411	3.511	0.23	0.21	4.1	3.4
6	1	OD	-4.5	11.85	12.89	5.34	5.48	3.68	3.63	11.527	11.456	607	605	111	83	2.871	2.962	0.03	0.14	2.7	3.3
5	2	OD	6.5	9.43	12.22	5.01	5.43	3.84	3.59	12.458	12.267	588	594	387	122	2.837	3.051	0.36	0.36	7.4	7.5
5	2	OD	0.25	10.25	10.69	5.85	5.9	3.74	3.73	11.561	12.114	505	507	151	121	2.985	3.052	0.2	0.21	6.3	7.3
5	2	OD	-1	12.43	13.38	6.03	5.86	3.46	3.4	12.132	12.082	563	562	-74	-175	3.075	3.146	0.42	0.32	6.8	6.2
5	2	OD	1.75	11.07	11.89	6.41	6.2	3.44	3.38	11.981	11.567	545	544	266	122	3.238	3.342	0.05	0.06	6	5.6
5	2	OD	-3.875	11.29	12.3	6.16		3.52	3.47	11.879		555	541	16	-30	2.898	2.977	0.38	0.4	5.5	4.8
5	1	OD	4.25	9.69	10.14	4.96	4.96	3.96	3.93	11.556	11.586	525	523	414	350	2.423	2.538	0.36	0.3	6.7	4.7
4	1	OD	0	10.2	10.51	5.62	5.37	3.57	3.58			520	523	70	36	3.157	3.236	0.32	0.36	6	7.7
4	2	OD	-0.5	9.37	9.93	5.53	5.5	3.82	3.76	11.128		526	532	224	154	2.799	2.889	0.46	0.37	8.4	6.4
4	2	OD	2.25	11.21	12.43	5.23	5.25	3.67	3.6	11.306	11.279	494	494	-8	-143	2.966	3.088	0.26	0.18	6.7	5.8
4	2	OD	0.75	12.61	12.74	5.19	5.16	3.55	3.55	11.523	11.514	490	489	-113	-132	3.04	3.177	0.3	0.23	5	4.7
4	1	OD	-0.5	12.55	12.9	6.07	5.78	3.51	3.5	11.265	11.884	531	539	17	35	3.277	3.354	0.13	0.17	2.7	2.5
